# Supplementary material for: Controllable Fabrication of ZnO Nanorod Arrays on the Surface of Titanium Material and Their Antibacterial and Anti-Adhesion Properties
Source: Materials (Basel). 2025 Apr 3;18(7):1645. doi: 10.3390/ma18071645 (PMC11990534; doi:10.3390/ma18071645)
Supplement: Supplementary file 1 [file materials-18-01645-s001.zip]

Archive with 1 entries (1 files):
- materials-3525655-supplementary.pdf
